# Supplementary material for: Physiological and transcriptomic comparisons shed light on the cold stress response mechanisms of Dendrobium spp
Source: BMC Plant Biol. 2024 Apr 1;24:230. doi: 10.1186/s12870-024-04903-1 (PMC10985946; doi:10.1186/s12870-024-04903-1)
Supplement: Supplementary file 2 — Supplementary Material 2 [file 12870_2024_4903_MOESM2_ESM.xlsx]

## Sheet: Sheet1
Table S1. Analysis of homologous sequence alignment between Dendrobium spp and six other Dendrobium species
Sample name	Mapping	HX_1	SH_1	HX_2	SH_2	HX_3	SH_3
Dendrobium spp vs Dendrobium hybrid	Total reads	70412152	68717730	63012296	78955602	66878048	67175396
	Total mapped	44471757 (63.16%)	43441242 (63.22%)	40636049 (64.49%)	51032529 (64.63%)	42847520 (64.07%)	42663054 (63.51%)
	Multiple mapped	15984262 (22.7%)	16902377 (24.6%)	14968754 (23.76%)	20504445 (25.97%)	15659351 (23.41%)	17980204 (26.77%)
	Uniquely mapped	28487495 (40.46%)	26538865 (38.62%)	25667295 (40.73%)	30528084 (38.66%)	27188169 (40.65%)	24682850 (36.74%)
	Read-1	14356641 (20.39%)	13480267 (19.62%)	12966151 (20.58%)	15328781 (19.41%)	13663779 (20.43%)	12551758 (18.69%)
	Read-2	14130854 (20.07%)	13058598 (19%)	12701144 (20.16%)	15199303 (19.25%)	13524390 (20.22%)	12131092 (18.06%)
	Reads map to '+'	14354432 (20.39%)	13379712 (19.47%)	12973001 (20.59%)	15361227 (19.46%)	13713114 (20.5%)	12493452 (18.6%)
	Reads map to '-'	14133063 (20.07%)	13159153 (19.15%)	12694294 (20.15%)	15166857 (19.21%)	13475055 (20.15%)	12189398 (18.15%)
Dendrobium spp vs Dendrobium Catenatum Lindl.	Total reads	70412152	68717730	63012296	78955602	66878048	67175396
	Total mapped	33659086 (47.8%)	31111542 (45.27%)	27736366 (44.02%)	36204496 (45.85%)	30533890 (45.66%)	30181024 (44.93%)
	Multiple mapped	2109128 (3%)	1996852 (2.91%)	1894282 (3.01%)	2171134 (2.75%)	1885414 (2.82%)	1706456 (2.54%)
	Uniquely mapped	31549958 (44.81%)	29114690 (42.37%)	25842084 (41.01%)	34033362 (43.1%)	28648476 (42.84%)	28474568 (42.39%)
	Read-1	15774979 (22.4%)	14557345 (21.18%)	12921042 (20.51%)	17016681 (21.55%)	14324238 (21.42%)	14237284 (21.19%)
	Read-2	15774979 (22.4%)	14557345 (21.18%)	12921042 (20.51%)	17016681 (21.55%)	14324238 (21.42%)	14237284 (21.19%)
	Reads map to '+'	15774979 (22.4%)	14557345 (21.18%)	12921042 (20.51%)	17016681 (21.55%)	14324238 (21.42%)	14237284 (21.19%)
	Reads map to '-'	15774979 (22.4%)	14557345 (21.18%)	12921042 (20.51%)	17016681 (21.55%)	14324238 (21.42%)	14237284 (21.19%)
	Non-splice reads	16432268 (23.34%)	15029410 (21.87%)	13746146 (21.82%)	18091219 (22.91%)	15039214 (22.49%)	14653786 (21.81%)
	Splice reads	15117690 (21.47%)	14085280 (20.5%)	12095938 (19.2%)	15942143 (20.19%)	13609262 (20.35%)	13820782 (20.57%)
Dendrobium spp vs Dendrobium Chrysotoxum	Total reads	70412152	68717730	63012296	78955602	66878048	67175396
	Total mapped	40681204 (57.78%)	38041522 (55.36%)	33912256 (53.82%)	43625766 (55.25%)	37241412 (55.69%)	37089218 (55.21%)
	Multiple mapped	2980524 (4.23%)	2811088 (4.09%)	2611946 (4.15%)	3303498 (4.18%)	2858242 (4.27%)	2554598 (3.8%)
	Uniquely mapped	37700680 (53.54%)	35230434 (51.27%)	31300310 (49.67%)	40322268 (51.07%)	34383170 (51.41%)	34534620 (51.41%)
	Read-1	18850340 (26.77%)	17615217 (25.63%)	15650155 (24.84%)	20161134 (25.53%)	17191585 (25.71%)	17267310 (25.7%)
	Read-2	18850340 (26.77%)	17615217 (25.63%)	15650155 (24.84%)	20161134 (25.53%)	17191585 (25.71%)	17267310 (25.7%)
	Reads map to '+'	18850340 (26.77%)	17615217 (25.63%)	15650155 (24.84%)	20161134 (25.53%)	17191585 (25.71%)	17267310 (25.7%)
	Reads map to '-'	18850340 (26.77%)	17615217 (25.63%)	15650155 (24.84%)	20161134 (25.53%)	17191585 (25.71%)	17267310 (25.7%)
	Non-splice reads	20382587 (28.95%)	18930737 (27.55%)	17383192 (27.59%)	22034231 (27.91%)	18723856 (28%)	18555864 (27.62%)
	Splice reads	17318093 (24.6%)	16299697 (23.72%)	13917118 (22.09%)	18288037 (23.16%)	15659314 (23.41%)	15978756 (23.79%)
Dendrobium spp vs Dendrobium huoshanense	Total reads	70412152	68717730	63012296	78955602	66878048	67175396
	Total mapped	28921349 (41.07%)	26460679 (38.51%)	24691734 (39.19%)	32431988 (41.08%)	27096236 (40.52%)	26319273 (39.18%)
	Multiple mapped	26587313 (37.76%)	24404155 (35.51%)	22788858 (36.17%)	29881233 (37.85%)	24949626 (37.31%)	24440324 (36.38%)
	Uniquely mapped	2334036 (3.31%)	2056524 (2.99%)	1902876 (3.02%)	2550755 (3.23%)	2146610 (3.21%)	1878949 (2.8%)
	Read-1	1159056 (1.65%)	1013146 (1.47%)	935265 (1.48%)	1277938 (1.62%)	1064357 (1.59%)	927196 (1.38%)
	Read-2	1174980 (1.67%)	1043378 (1.52%)	967611 (1.54%)	1272817 (1.61%)	1082253 (1.62%)	951753 (1.42%)
	Reads map to '+'	1158404 (1.65%)	1017816 (1.48%)	947911 (1.5%)	1275973 (1.62%)	1068199 (1.6%)	944476 (1.41%)
	Reads map to '-'	1175632 (1.67%)	1038708 (1.51%)	954965 (1.52%)	1274782 (1.61%)	1078411 (1.61%)	934473 (1.39%)
Dendrobium spp vs Dendrobium nobile	Total reads	70412152	68717730	63012296	78955602	66878048	67175396
	Total mapped	34211028 (48.59%)	31777738 (46.24%)	28280068 (44.88%)	36787060 (46.59%)	31284658 (46.78%)	31002468 (46.15%)
	Multiple mapped	2521776 (3.58%)	2367970 (3.45%)	2256210 (3.58%)	3115218 (3.95%)	2520728 (3.77%)	2417642 (3.6%)
	Uniquely mapped	31689252 (45.01%)	29409768 (42.8%)	26023858 (41.3%)	33671842 (42.65%)	28763930 (43.01%)	28584826 (42.55%)
	Read-1	15844626 (22.5%)	14704884 (21.4%)	13011929 (20.65%)	16835921 (21.32%)	14381965 (21.5%)	14292413 (21.28%)
	Read-2	15844626 (22.5%)	14704884 (21.4%)	13011929 (20.65%)	16835921 (21.32%)	14381965 (21.5%)	14292413 (21.28%)
	Reads map to '+'	15844626 (22.5%)	14704884 (21.4%)	13011929 (20.65%)	16835921 (21.32%)	14381965 (21.5%)	14292413 (21.28%)
	Reads map to '-'	15844626 (22.5%)	14704884 (21.4%)	13011929 (20.65%)	16835921 (21.32%)	14381965 (21.5%)	14292413 (21.28%)
	Non-splice reads	16538982 (23.49%)	15168169 (22.07%)	13833680 (21.95%)	17720802 (22.44%)	15093288 (22.57%)	14762481 (21.98%)
	Splice reads	15150270 (21.52%)	14241599 (20.72%)	12190178 (19.35%)	15951040 (20.2%)	13670642 (20.44%)	13822345 (20.58%)
Dendrobium spp vs Dendrobium officinale	Total reads	70412152	68717730	63012296	78955602	66878048	67175396
	Total mapped	29049698 (41.26%)	26624472 (38.74%)	24885754 (39.49%)	32729929 (41.45%)	27318368 (40.85%)	26547623 (39.52%)
	Multiple mapped	26812940 (38.08%)	24642059 (35.86%)	23058955 (36.59%)	30203649 (38.25%)	25287784 (37.81%)	24688335 (36.75%)
	Uniquely mapped	2236758 (3.18%)	1982413 (2.88%)	1826799 (2.9%)	2526280 (3.2%)	2030584 (3.04%)	1859288 (2.77%)
	Read-1	1114938 (1.58%)	982558 (1.43%)	901350 (1.43%)	1269697 (1.61%)	1011112 (1.51%)	915618 (1.36%)
	Read-2	1121820 (1.59%)	999855 (1.46%)	925449 (1.47%)	1256583 (1.59%)	1019472 (1.52%)	943670 (1.4%)
	Reads map to '+'	1114753 (1.58%)	988992 (1.44%)	907360 (1.44%)	1258705 (1.59%)	1008725 (1.51%)	926183 (1.38%)
	Reads map to '-'	1122005 (1.59%)	993421 (1.45%)	919439 (1.46%)	1267575 (1.61%)	1021859 (1.53%)	933105 (1.39%)
