# Supplementary material for: Physiological and transcriptomic comparisons shed light on the cold stress response mechanisms of Dendrobium spp
Source: BMC Plant Biol. 2024 Apr 1;24:230. doi: 10.1186/s12870-024-04903-1 (PMC10985946; doi:10.1186/s12870-024-04903-1)
Supplement: Supplementary file 3 — Supplementary Material 3 [file 12870_2024_4903_MOESM3_ESM.xlsx]

## Sheet: Sheet1
Table S2. Sequencing statistics for Dendrobium in 18 samples under cold stress
Sample namea	Raw reads	Raw bases	Clean reads	Clean bases	Error rate	Q20	Q30	GC content	Total mapped	Percentage
HX_1_1	7271454400	10.66G	72714544	10.63G	0.0002	0.9827	0.9477	0.4703	56314820	0.7998
HX_1_2	6845416800	10.03G	68454168	10G	0.0002	0.9847	0.9534	0.471	53015297	0.8003
HX_1_3	6989836000	10.19G	69898360	10.16G	0.0002	0.9853	0.9551	0.4717	53870013	0.8005
SH_1_1	7112506200	10.41G	71125062	10.38G	0.0002	0.9838	0.9508	0.4663	54561246	0.794
SH_1_2	5986509400	8.71G	59865094	8.68G	0.0002	0.9855	0.9555	0.4663	45665262	0.794
SH_1_3	6452550000	9.42G	64525500	9.39G	0.0002	0.9858	0.9562	0.4659	49360430	0.7939
HX_2_1	6626452600	9.54G	66264526	9.51G	0.0002	0.9852	0.9549	0.4626	49525639	0.786
HX_2_2	7166902000	10.39G	71669020	10.36G	0.0002	0.9857	0.9561	0.4603	53348197	0.7774
HX_2_3	6813477000	9.79G	68134770	9.76G	0.0002	0.9851	0.9546	0.4621	50684964	0.7839
SH_2_1	8189472000	11.95G	81894720	11.92G	0.0002	0.9838	0.9505	0.4632	61601819	0.7802
SH_2_2	8100132800	11.83G	81001328	11.8G	0.0002	0.9843	0.9519	0.4623	61108756	0.782
SH_2_3	8225204200	12.01G	82252042	11.98G	0.0002	0.9833	0.949	0.4622	62037903	0.782
HX_3_1	6894971800	10.12G	68949718	10.1G	0.0002	0.9836	0.9504	0.4698	53383806	0.7982
HX_3_2	7716582400	11.36G	77165824	11.33G	0.0002	0.9836	0.9502	0.4697	59904995	0.7983
HX_3_3	7581180000	11.09G	75811800	11.06G	0.0002	0.9843	0.9523	0.4698	58459882	0.7983
SH_3_1	6979097800	10.17G	69790978	10.14G	0.0002	0.9864	0.9573	0.4616	51691978	0.7695
SH_3_2	7080837000	10.37G	70808370	10.35G	0.0002	0.9856	0.9552	0.4627	53524724	0.7812
SH_3_3	7340633200	10.8G	73406332	10.78G	0.0002	0.9835	0.9497	0.4649	55899100	0.7833
a Sample was denoted as Dendrobium cultivar-timepoint of cold treatment-biological replicate.
