# Supplementary material for: Physiological and transcriptomic comparisons shed light on the cold stress response mechanisms of Dendrobium spp
Source: BMC Plant Biol. 2024 Apr 1;24:230. doi: 10.1186/s12870-024-04903-1 (PMC10985946; doi:10.1186/s12870-024-04903-1)
Supplement: Supplementary file 4 — Supplementary Material 4 [file 12870_2024_4903_MOESM4_ESM.xlsx]

## Sheet: Sheet1
Table S3. Classification of hub genes in 12 module network.
Classification		Gene ID	Gene symbol	Connectivity
Signal transduction	Serine/threonine	TRINITY_DN32985_c0_g1	AT2G23950	3.94
		TRINITY_DN33110_c0_g1	AT5G45780	4.99
		TRINITY_DN33439_c0_g4	RCH1	41.92
		TRINITY_DN33805_c0_g1	AT5G61350	23.76
		TRINITY_DN35212_c0_g1	HHIX1	1.9
		TRINITY_DN35700_c5_g1	PBL23	4.42
		TRINITY_DN36953_c1_g1	D6PKL1	38.14
		TRINITY_DN38440_c5_g1	AT4G20940	12.32
		TRINITY_DN39769_c2_g2	ZRK7	33.62
		TRINITY_DN40250_c0_g1	AT5G10290	3.15
		TRINITY_DN41285_c0_g3	CBL	17.79
	MAPK signaling	TRINITY_DN46003_c3_g1	MAPK11	2.14
		TRINITY_DN40337_c0_g1	CAD7	42.45
	Ca2+ signaling	TRINITY_DN48205_c0_g1	ATP1	15.58
		TRINITY_DN41603_c1_g1	CDPK8	2.16
		TRINITY_DN50853_c5_g2	CLCC	49.94
		TRINITY_DN36413_c0_g1	PMT	12.56
		TRINITY_DN38104_c3_g2	HOX20	29.27
	Calmodulin	TRINITY_DN38951_c3_g3	PH1	13.17
		TRINITY_DN40002_c1_g2	CRSH1	108.17
	Remorin	TRINITY_DN32501_c0_g1	pp34	25.21
	Other	TRINITY_DN45082_c0_g3	PP2C	107.63
		TRINITY_DN39681_c3_g2	14-3-3	25.2
		TRINITY_DN46981_c0_g2	PP2C(2)	6.92
		TRINITY_DN49792_c0_g1	ZTL	4.31
		TRINITY_DN42506_c0_g1	AT3G11320	3.59
		TRINITY_DN43588_c1_g1	PHYA	2.15
		TRINITY_DN44299_c3_g1	AFP3	5.18
		TRINITY_DN44419_c3_g3	CAM2	4.25
		TRINITY_DN48565_c1_g1	AT5G03250	2.16
		TRINITY_DN38353_c1_g5	PLC9	35.22
Plant hormone	ABA	TRINITY_DN45082_c0_g3	PP2C	107.63
		TRINITY_DN46981_c0_g2	PP2C(2)	6.92
		TRINITY_DN40038_c0_g1	SnRK2	1.33
		TRINITY_DN40200_c0_g2	SKIP17	42.88
		TRINITY_DN42506_c0_g1	TSPO	2.15
		TRINITY_DN38576_c0_g1	BLH1	2.94
		TRINITY_DN44266_c1_g3	ABF1	16.38
	Ethylene	TRINITY_DN34032_c0_g2	ERF1B	1.48
		TRINITY_DN41563_c0_g2	RAP2-12	12.87
	Auxin	TRINITY_DN46537_c1_g1	AUX1	16.78
	Jasmonic acid	TRINITY_DN40337_c0_g1	CAD7	42.45
		TRINITY_DN42565_c0_g1	MYC2	2.83
		TRINITY_DN47995_c10_g1	JAR1	29.96
		TRINITY_DN48003_c0_g1	ILR1	11.43
Transcription factor	DREB	TRINITY_DN50596_c0_g1	CBF1	30.49
	GTE	TRINITY_DN45613_c1_g1	GTE7	14.28
	MYB	TRINITY_DN50071_c2_g2	MYB58	4.8
		TRINITY_DN45444_c0_g1	RVE3	11.39
	AP2/ERF-ERF	TRINITY_DN41563_c0_g2	RAP2-12	12.87
		TRINITY_DN34032_c0_g2	ERF1B	1.48
	NAC	TRINITY_DN43185_c0_g2	NAC68	1.55
		TRINITY_DN49236_c0_g2	NAC53	10.91
	bHLH	TRINITY_DN31601_c0_g1	PIF4	25.45
		TRINITY_DN34860_c3_g1	bHLH51	2.28
		TRINITY_DN37611_c1_g1	bHLH104	19.7
		TRINITY_DN39995_c0_g1	bHLH124	1.15
		TRINITY_DN42565_c0_g1	bHLH3	2.83
		TRINITY_DN47593_c0_g2	bHLH143	8.03
		TRINITY_DN50596_c0_g1	bHLH42	30.49
		TRINITY_DN28389_c0_g1	ICE1	7.64
	bZIP	TRINITY_DN42419_c0_g1	bZIP11	7.17
		TRINITY_DN44266_c1_g3	ABF1	16.38
	WRKY	TRINITY_DN49980_c3_g3	WRKY3	1.43
	HSF	TRINITY_DN43337_c1_g1	HSF30	0.67
	NF-YA	TRINITY_DN45431_c0_g1	NF-YA-1	0.51
	ARF	TRINITY_DN39410_c0_g1	ARF7	0.49
Protein translation and modification	Ubiquitin	TRINITY_DN36488_c0_g1	SKP1B	50.23
		TRINITY_DN46433_c0_g2	SKP32	20.09
		TRINITY_DN46846_c1_g3	ATL33	8.23
		TRINITY_DN41970_c0_g1	PUB12	2.13
		TRINITY_DN46111_c1_g1	PUB20	7.19
		TRINITY_DN42039_c2_g4	AT04G0590900	0.72
		TRINITY_DN45542_c2_g2	UFDP1	110.55
		TRINITY_DN45709_c1_g2	RBBP6	2.18
		TRINITY_DN46846_c1_g3	ATL10	0.55
	Protein binding	TRINITY_DN34032_c0_g2	ERF1B	1.48
		TRINITY_DN41705_c2_g3	IPB	10.49
Functional protein gene	Late embryogenesis abundant	TRINITY_DN48127_c0_g3	SERK2	1.25
	Proanthocyanidin-related	TRINITY_DN26351_c0_g1	ANT	10.12
		TRINITY_DN45926_c0_g1	ANT(2)	4.81
		TRINITY_DN49974_c2_g1	ANT(3)	18.09
	NAD(P)H dehydrogenase	TRINITY_DN34707_c0_g1	NDS5	12.74
		TRINITY_DN43760_c0_g1	NDC1	103.58
	Protein of unknown function	TRINITY_DN51012_c1_g1		89.15
		TRINITY_DN25868_c0_g1		39.24
		TRINITY_DN29476_c0_g1		52.94
		TRINITY_DN29489_c0_g1		32.22
		TRINITY_DN30633_c0_g1		3.19
		TRINITY_DN30889_c0_g1		5.33
		TRINITY_DN31362_c1_g2		90.3
		TRINITY_DN32102_c0_g1		4.68
		TRINITY_DN32310_c0_g1		3.81
		TRINITY_DN32321_c0_g1		56.72
		TRINITY_DN32453_c0_g1		86.1
		TRINITY_DN32816_c0_g1		40.22
		TRINITY_DN33345_c0_g1		9.38
		TRINITY_DN33974_c1_g2		97.75
		TRINITY_DN34652_c0_g4		31.57
		TRINITY_DN35399_c3_g1		12.69
		TRINITY_DN35550_c1_g3		122.73
Biosynthesis and metabolism	Starch and sucrose metabolism	TRINITY_DN48443_c2_g2	SS2	53.07
		TRINITY_DN42858_c0_g1	SPS4	17.89
		TRINITY_DN41995_c0_g1	FRU	18.35
		TRINITY_DN49974_c2_g1	UDP73E1	18.09
		TRINITY_DN49989_c0_g3	UDP6	2.44
		TRINITY_DN41524_c1_g1	SWEET14	10.55
		TRINITY_DN42419_c0_g1	bZIP11	5.41
		TRINITY_DN43613_c0_g1	DP6	1.23
	Raffinose synthase	TRINITY_DN42530_c1_g2	CoIs	10.55
	UDP-glucosyltransferases (UGTs)	TRINITY_DN32214_c1_g1	UDP7	1.53
		TRINITY_DN49974_c2_g1	UDP73E1	18.09
	Phenylpropanoid biosynthesis	TRINITY_DN34672_c0_g1	AMT2	8.85
		TRINITY_DN40337_c0_g1	CAD7	42.45
		TRINITY_DN44989_c3_g1	CCoAOMT	10.73
		TRINITY_DN49425_c1_g2	TTL	8.99
		TRINITY_DN49425_c1_g3	TTL(2)	9.88
	Glycolysis	TRINITY_DN28917_c0_g1	PEPC	4.54
		TRINITY_DN48673_c1_g2	PEPC(2)	1.15
Cell structure	Membrane	TRINITY_DN19803_c0_g1	UPF0591	6.12
		TRINITY_DN30739_c0_g1	BAX4	1.79
		TRINITY_DN39920_c2_g1	NIP2-2	7.64
	Cell wall	TRINITY_DN30448_c1_g1	CSA8	0.55
		TRINITY_DN40337_c0_g1	CAD7	42.45
		TRINITY_DN34502_c0_g1	GRPS	0.41
		TRINITY_DN34506_c0_g1	GPAT	36.55
		TRINITY_DN47858_c0_g1	AT4G06744	16.96
		TRINITY_DN48888_c1_g6	CSB6	9.88
	Organelle	TRINITY_DN41563_c0_g2	RAP2-12	12.87
		TRINITY_DN42506_c0_g1	TSPO	2.15
		TRINITY_DN38576_c0_g1	BLH1	2.94
		TRINITY_DN40200_c0_g2	SKIP17	42.88
		TRINITY_DN41970_c0_g1	PUB12	2.13
	Endocytosis	TRINITY_DN41301_c3_g3	ERD4	0.42
		TRINITY_DN41301_c3_g2	ERD4(2)	8.88
		TRINITY_DN34952_c0_g1	HSP70	0.72
		TRINITY_DN41066_c0_g2	VPS52A	85.66
Light		TRINITY_DN48715_c0_g1	FTSH	19.53
		TRINITY_DN31615_c0_g2	ELP1	10.5
		TRINITY_DN34920_c3_g1	DLC1	60.21
		TRINITY_DN35488_c0_g1	PG1	3.96
		TRINITY_DN39604_c0_g1	LHC-II	5.9
		TRINITY_DN41186_c3_g1	LDSH6	3.13
		TRINITY_DN51012_c6_g2	RGA3	85.6
Circadian clock		TRINITY_DN49792_c0_g1	ZTL	4.31
