# Supplementary material for: Physiological and transcriptomic comparisons shed light on the cold stress response mechanisms of Dendrobium spp
Source: BMC Plant Biol. 2024 Apr 1;24:230. doi: 10.1186/s12870-024-04903-1 (PMC10985946; doi:10.1186/s12870-024-04903-1)
Supplement: Supplementary file 5 — Supplementary Material 5 [file 12870_2024_4903_MOESM5_ESM.xlsx]

## Sheet: Sheet1
Table S4. Functional annotation of hub genes in 12 module network.
Gene	GO Functional Category	KEGG Pathway	Nr Annotation	SwissProt Annotation
TRINITY_DN32985_c0_g1	Cellular_component: membrane (GO:0016020); Molecular_function: catalytic activity (GO:0003824); Cellular_component: intrinsic component of membrane (GO:0031224) ; Cellular_component: Integral component of membrane (GO:0016021)	Plant hormone signal transduction (ko04075)	LRR receptor-like serine/threonine-protein kinase At2g23950 [Phoenix dactylifera]	BRASSINOSTEROID INSENSITIVE 1-associated receptor kinase 1
TRINITY_DN33110_c0_g1	Cellular_component: Integral component of membrane (GO:0016021) ; Cellular_component: intrinsic component of membrane (GO:0031224); Cellular_component: membrane part (GO:0044425); Molecular_function: protein serine/threonine kinase activity (GO:0004674)	—	protein NSP-INTERACTING KINASE 3-like isoform X2 [Musa acuminata subsp. malaccensis]	Probable LRR receptor-like serine/threonine-protein kinase At5g45780; Flags: Precursor [Arabidopsis thaliana]
TRINITY_DN33439_c0_g4	—	Plant hormone signal transduction (ko04075)	LRR receptor-like serine/threonine-protein kinase RCH1	Receptor-like protein 12 [Populus euphratica]
TRINITY_DN33805_c0_g1	Molecular_function: catalytic activity (GO:0003824); Molecular_function: transferase activity (GO:0016740); Molecular_function: protein serine/threonine kinase activity (GO:0004674)	—	Probable receptor-like protein kinase At5g61350	Receptor-like protein kinase FERONIA, partial [Ananas comosus]
TRINITY_DN35212_c0_g1	Biological_process: biological_process (GO:0008150); Biological_process: cellular process (GO:0009987)	Plant hormone signal transduction (ko04075)	Serine/threonine-protein kinase haspin homolog hrk1[Schizosaccharomyces pombe 972h-]	Serine/threonine-protein kinase haspin homolog isoform X1 [Elaeis guineensis]
TRINITY_DN35700_c5_g1	Molecular_function: catalytic activity (GO:0003824); Cellular_component: intrinsic component of membrane (GO:0031224)	Plant hormone signal transduction (ko04075)	Probable serine/threonine-protein kinase PBL23	serine/threonine-protein kinase-like protein CR4 [Phoenix dactylifera]
TRINITY_DN36953_c1_g1	Cellular_component: integral component of membrane (GO:0016021); cellular_component: plasma membrane (GO:0005886) ; molecular_function: protein serine/threonine kinase activity (GO:0004674)	Plant hormone signal transduction (ko04075)	Serine/threonine-protein kinase D6PKL1	putative LOV domain-containing protein [Masdevallia yungasensis]
TRINITY_DN38440_c5_g1	Cellular_component: intrinsic component of membrane (GO:0031224); Cellular_component: integral component of membrane (GO:0016021); Cellular_component: membrane part (GO:0044425)	Plant hormone signal transduction (ko04075)	LRR receptor-like serine/threonine-protein kinase GSO2	probable LRR receptor-like serine/threonine-protein kinase At4g20940 [Phoenix dactylifera]
TRINITY_DN39769_c2_g2	Cellular_component: cellular_component (GO:0005575); Cellular_component: membrane (GO:0016020)	Plant hormone signal transduction (ko04075)	Serine/threonine-protein kinase ZRK7 [Arabidopsis thaliana]	hypothetical protein PHAVU_002G059100g [Phaseolus vulgaris]
TRINITY_DN40250_c0_g1	Cellular_component: intrinsic component of membrane (GO:0031224); Biological_process: cellular protein modification process (GO:0006464); Molecular_function: transferase activity, transferring phosphorus-containing groups (GO:0016772)	—	MDIS1-interacting receptor like kinase 2-like [Musa acuminata subsp. malaccensis]	Cysteine-rich receptor-like protein kinase 18
TRINITY_DN41285_c0_g3	Molecular_function: catalytic activity (GO:0003824); Biological_process: response to abiotic stimulus (GO:0009628) ; Biological_process: response to external stimulus (GO:0009605); Biological_process:: response to stimulus (GO:0050896); Biological_process: signal transduction (GO:0007165)	—	hypothetical protein BRADI_1g58400v3 [Brachypodium distachyon]	CBL-interacting protein kinase 3
TRINITY_DN46003_c3_g1	—	Plant hormone signal transduction (ko04075)	mitogen-activated protein kinase kinase kinase 11-like [Elaeis guineensis]	Probable serine/threonine-protein kinase roco11
TRINITY_DN40337_c0_g1	Molecular_function: cation binding (GO:0043169); Molecular_function: small molecule binding (GO:0036094); Molecular_function: catalytic activity (GO:0003824)	Phenylpropanoid biosynthesis (ko00940)	probable mannitol dehydrogenase [Musa acuminata subsp. malaccensis]	Cinnamyl alcohol dehydrogenase 7
TRINITY_DN48205_c0_g1	Molecular_function: active transmembrane transporter activity (GO:0022804); molecular_function: calmodulin binding (GO:0005516); Cellular_component: ntegral component of membrane (GO:0016021); Molecular_function: calcium transmembrane transporter activity, phosphorylative mechanism (GO:0005388)	Plant hormone signal transduction (ko04075)	Calcium-transporting ATPase 1, plasma membrane-type [Ananas comosus]	Ca(2+)-ATPase isoform 1 [Oryza sativa Japonica Group]
TRINITY_DN41603_c1_g1	Molecular_function: catalytic activity (GO:0003824); Molecular_function: protein kinase activity (GO:0004672)	Plant hormone signal transduction (ko04075)	Calcium-dependent protein kinase 8 [Elaeis guineensis]	Calcium-dependent protein kinase 8 [Arabidopsis thaliana]
TRINITY_DN50853_c5_g2	—	—	calcium load-activated calcium channel-like (LOC110102254), transcript variant X3,	—
TRINITY_DN36413_c0_g1	Cellular_component: plastid envelope (GO:0009526);	Plant hormone signal transduction (ko04075)	calcium-transporting ATPase 1, plasma membrane-type-like isoform X3 [Elaeis guineensis]	Ca(2+)-ATPase isoform 9 [Oryza sativa Japonica Group]
TRINITY_DN38104_c3_g2	—	—	homeobox-leucine zipper protein HOX20-like [Oryza brachyantha]	Homeobox-leucine zipper protein HAT5
TRINITY_DN38951_c3_g3	Molecular_function: calcium ion binding (GO:0005509); Biological_process: positive regulation of histone acetylation (GO:0035066); Molecular_function: calcium ion binding (GO:0005509)	Plant hormone signal transduction (ko04075)	polcalcin Phl p 7-like [Elaeis guineensis]	CaM [Pneumocystis carinii]
TRINITY_DN40002_c1_g2	—	—	Uncharacterized protein LOC108511845 [Phoenix dactylifera]	Probable GTP diphosphokinase CRSH, chloroplastic
TRINITY_DN32501_c0_g1	—	—	remorin [Elaeis guineensis]	Remorin group 1 member 4 [Arabidopsis thaliana]
TRINITY_DN45082_c0_g3	—	Plant hormone signal transduction (ko04075)	probable protein phosphatase 2C 25 [Morus notabilis]	Protein phosphatase AP2C6 [Arabidopsis thaliana]
TRINITY_DN39681_c3_g2	Biological_process: phenylpropanoid biosynthetic process (GO:0009699); Molecular_function: protein domain specific binding (GO:0005515); Molecular_function: protein binding (GO:0005515)	Plant hormone signal transduction (ko04075)	14-3-3 protein 7 [Jatropha curcas]	General regulatory factor 9 [Arabidopsis thaliana]
TRINITY_DN46981_c0_g2	Molecular_function: protein serine/threonine phosphatase activity (GO:0004722); Molecular_function: phosphatase activity (GO:0016791); Molecular_function: catalytic activity, acting on a protein (GO:0140096); Biological_process: cellular protein metabolic process (GO:0044267)	Plant hormone signal transduction (ko04075)	probable protein phosphatase 2C 73 isoform X2 [Elaeis guineensis]	Probable protein phosphatase 2C 74
TRINITY_DN49792_c0_g1	—	—	putative LOV domain-containing protein [Goodyera pubescens]	Clock-associated PAS protein ZTL
TRINITY_DN43588_c1_g1	Biological_process: organic cyclic compound biosynthetic process (GO:1901362); Biological_process: RNA metabolic process (GO:0016070); Biological_process: regulation of metabolic process (GO:0019222); protein-chromophore linkage: Biological_process; protein-chromophore linkage (GO:0018298)	—	phytochrome, partial [Platanthera clavellata]	Phytochrome A type 4
TRINITY_DN44299_c3_g1	Biological_process: response to stimulus (GO:0050896); Biological_process: signal transduction (GO:0007165);	Plant hormone signal transduction (ko04075)	Ninja-family protein AFP3 [Glycine soja]	Ninja-family protein 5 [Zea mays]
TRINITY_DN44419_c3_g3	Biological_process: regulation of biological process (GO:0050789); Biological_process: modulation by symbiont of host cellular process (GO:0044068);Biological_process: modulation of signal transduction in other organism (GO:0044501)	—	hypothetical protein VIGAN_03054300 [Vigna angularis var. angularis]	Calmodulin
TRINITY_DN48565_c1_g1	Biological_process: response to stimulus (GO:0050896); Biological_process: signal transduction (GO:0007165);	—	BTB/POZ domain-containing protein NPY1-like [Phoenix dactylifera]	BTB/POZ domain-containing protein At5g03250 [Arabidopsis thaliana]
TRINITY_DN38353_c1_g5	Biological_process: signaling (GO:0023052); Molecular_function: obsolete signal transducer activity (GO:0004871)	Plant hormone signal transduction (ko04075)	ribosomal protein S18 (chloroplast) [Oncidium hybrid cultivar]	30S ribosomal protein S18, chloroplastic [Acorus gramineus]
TRINITY_DN40038_c0_g1	Molecular_function: protein kinase activity (GO:0004672); Molecular_function: catalytic activity, acting on a protein (GO:0140096);Molecular_function: protein serine/threonine kinase activity (GO:0004674)	Plant hormone signal transduction (ko04075)	hypothetical protein CISIN_1g017936mg [Citrus sinensis]	Serine/threonine-protein kinase SAPK1 [Oryza sativa Japonica Group]
TRINITY_DN40200_c0_g2	—	Plant hormone signal transduction (ko04075)	F-box protein At4g02760 [Phoenix dactylifera]	—
TRINITY_DN42506_c0_g1	Cellular_component: membrane part (GO:0044425); Cellular_component: intrinsic component of membrane (GO:0031224)	Plant hormone signal transduction (ko04075)	Putative sugar phosphate/phosphate translocator [Glycine soja]	Probable sugar phosphate/phosphate translocator At1g12500 [Arabidopsis thaliana]
TRINITY_DN38576_c0_g1	Biological_process: regulation of transcription, DNA-templated (GO:0006355); Biological_process: regulation of RNA metabolic process (GO:0051252)	Plant hormone signal transduction (ko04075)	homeobox protein BEL1 homolog [Elaeis guineensis]	BEL1-like homeodomain protein 5
TRINITY_DN46537_c1_g1	Cellular_component: membrane (GO:0016020); Molecular_function: intrinsic component of membrane (GO:0015171)	Plant hormone signal transduction (ko04075)	auxin transporter-like protein 4 [Tarenaya hassleriana]	Auxin transporter-like protein 5
TRINITY_DN47995_c10_g1	—	Plant hormone signal transduction (ko04075)	jasmonic acid-amido synthetase JAR1 [Musa acuminata subsp. malaccensis]	Auxin-responsive GH3-like protein 3
TRINITY_DN48003_c0_g1	Biological_process: regulation of hormone levels (GO:0010817); Molecular_function: jasmonyl-Ile conjugate hydrolase activity (GO:1990206); Biological_process: response to stimulus (GO:0050896); Biological_process: hormone metabolic process (GO:0042445)	Plant hormone signal transduction (ko04075)	IAA-amino acid hydrolase ILR1-like 6 [Musa acuminata subsp. malaccensis]	IAA-amino acid hydrolase ILR1-like 4
TRINITY_DN50596_c0_g1	Molecular_function: amino acid binding (GO:0016597); Molecular_function: protein binding (GO:0005515); Molecular_function: small molecule binding (GO:0036094);	Plant hormone signal transduction (ko04075)	inducer of CBF expression 1 [Phalaenopsis aphrodite]	AcBHLH42 [Actinidia chinensis var. chinensis]
TRINITY_DN45613_c1_g1	—	—	Phalaenopsis equestris transcription factor GTE7-like (LOC110019273), transcript variant X2	—
TRINITY_DN50071_c2_g2	—	—	protein IQ-DOMAIN 14 [Phoenix dactylifera]	Protein IQ-DOMAIN 32 [Arabidopsis thaliana]
TRINITY_DN45444_c0_g1	—	—	Cymbidium ensifolium clone ZHLZ.comp53044_c0_seq1 protein REVEILLE 3 isoform X1 mRNA, complete cds	—
TRINITY_DN41563_c0_g2	—	Plant hormone signal transduction (ko04075)	ethylene-responsive transcription factor RAP2-12 isoform X3 [Arachis ipaensis]	Ethylene-responsive transcription factor RAP2-2; Short=AtRAP2.2; AltName: Full=Protein RELATED TO APETALA2 2 [Arabidopsis thaliana]
TRINITY_DN34032_c0_g2	Biological_process: regulation of transcription, DNA-templated (GO:0006355); Biological_process: regulation of nucleic acid-templated transcription (GO:1903506); Biological_process: RNA biosynthetic process (GO:0032774);	Plant hormone signal transduction (ko04075)	ethylene-responsive transcription factor 1B [Beta vulgaris subsp. vulgaris]	Ethylene-responsive transcription factor 2
TRINITY_DN43185_c0_g2	—	Plant hormone signal transduction (ko04075)	NAC domain-containing protein 68-like [Musa acuminata subsp. malaccensis]	NAC domain-containing protein JA2
TRINITY_DN49236_c0_g2	—	Plant hormone signal transduction (ko04075)	NAC domain-containing protein 53-like [Musa acuminata subsp. malaccensis]	NAC domain-containing protein 96
TRINITY_DN31601_c0_g1	—	Plant hormone signal transduction (ko04075)	transcription factor PIF4 isoform X4 [Elaeis guineensis]	bHLH transcription factor bHLH106 [Oryza sativa Japonica Group]
TRINITY_DN34860_c3_g1	—	Plant hormone signal transduction (ko04075)	transcription factor bHLH51-like [Elaeis guineensis]	bHLH transcription factor bHLH025 [Arabidopsis thaliana]
TRINITY_DN37611_c1_g1	—	Plant hormone signal transduction (ko04075)	transcription factor bHLH104-like isoform X2 [Gossypium hirsutum]	bHLH transcription factor bHLH034 [Arabidopsis thaliana]
TRINITY_DN39995_c0_g1	—	Plant hormone signal transduction (ko04075)	transcription factor PIF4-like isoform X2 [Elaeis guineensis]	bHLH transcription factor bHLH124 [Arabidopsis thaliana]
TRINITY_DN42565_c0_g1	—	Plant hormone signal transduction (ko04075)	transcription factor MYC2-like [Elaeis guineensis]	bHLH transcription factor bHLH003 [Arabidopsis thaliana]
TRINITY_DN47593_c0_g2	—	—
TRINITY_DN28389_c0_g1	Molecular_function: binding (GO:0005488); Molecular_function: protein dimerization activity (GO:0046983); Molecular_function: amino acid binding (GO:0016597)	Plant hormone signal transduction (ko04075)	inducer of CBF expression 1 [Phalaenopsis aphrodite]	—
TRINITY_DN44266_c1_g3	—	Plant hormone signal transduction (ko04075)	abscisic stress ripening [Musa ABB Group]	—
TRINITY_DN49980_c3_g3	—	—	probable WRKY transcription factor 4 [Nelumbo nucifera]	Probable WRKY transcription factor 20
TRINITY_DN43337_c1_g1	—	—	unknown [Zea mays]	Heat shock factor protein HSF30
TRINITY_DN45431_c0_g1	—	—	—	Heat stress transcription factor [Solanum peruvianum]
TRINITY_DN39410_c0_g1	Biological_process: auxin-activated signaling pathway (GO:0009734); Biological_process: cellular response to auxin stimulus (GO:0071365); Biological_process: response to auxin (GO:0009733); Biological_process: hormone-mediated signaling pathway(GO:0009755)	Plant hormone signal transduction (ko04075)	auxin response factor 7-like [Nelumbo nucifera]	Auxin response factor 12
TRINITY_DN36488_c0_g1	—	—	osa chinensis SKP1-like protein 1B (LOC112180126), mRNA	—
TRINITY_DN46433_c0_g2	—	—	F-box protein 7 [Selaginella moellendorffii]	SKP1-interacting partner 32 [Arabidopsis thaliana]
TRINITY_DN41970_c0_g1	Molecular_function: catalytic activity (GO:0003824);Molecular_function: molecular_function (GO:0003674) ;	—	U-box domain-containing protein 45 [Phoenix dactylifera]	U-box domain-containing protein 12
TRINITY_DN42039_c2_g4	—	Ubiquitin mediated proteolysis (ko04120)	E3 ubiquitin-protein ligase Os04g0590900-like [Phoenix dactylifera]	Putative RING-H2 finger protein ATL49
TRINITY_DN45542_c2_g2	—	Ubiquitin mediated proteolysis (ko04120)	ubiquitin fusion degradation protein 1 homolog (LOC110101430), transcript variant X2, mRNA	—
TRINITY_DN45709_c1_g2	—	Ubiquitin mediated proteolysis (ko04120)	E3 ubiquitin-protein ligase RBBP6 isoform X2 [Musa acuminata subsp. malaccensis]	—
TRINITY_DN46846_c1_g3	Cellular_component: membrane (GO:0016020); Cellular_component: intrinsic component of membrane (GO:0031224); Cellular_component: integral component of membrane (GO:0016021)	Ubiquitin mediated proteolysis (ko04120)	RING-H2 finger protein ATL33 [Theobroma cacao]	RING-type E3 ubiquitin transferase ATL10 [Arabidopsis thaliana]
TRINITY_DN41705_c2_g3	Molecular_function: catalytic activity (GO:0003824); Molecular_function: vitamin B6 binding (GO:0070279); Molecular_function: L-aspartate:2-oxoglutarate aminotransferase activity (GO:0004069); Molecular_function: aromatic-amino-acid:2-oxoglutarate aminotransferase activity (GO:0008793); Molecular_function: L-phenylalanine aminotransferase activity (GO:0070546); Cellular_component: organelle (GO:0…	Ascorbate and aldarate metabolism (ko00053)	aspartate aminotransferase, mitochondrial [Musa acuminata subsp. malaccensis]	Transaminase A; Flags: Precursor [Gallus gallus]
TRINITY_DN48127_c0_g3	Cellular_component: membrane (GO:0016020); Cellular_component: plasma membrane (GO:0005886); Molecular_function: Protein kinase activity (GO:0004672)	—	protein NSP-INTERACTING KINASE 3-like [Elaeis guineensis]	LRR receptor kinase SERK2
TRINITY_DN26351_c0_g1	Molecular_function: coenzyme binding (GO:0050662); BIological_process: cellular component organization or biogenesis (GO:0071840); Biological_process: biosynthetic process (GO:0009058); Molecular_function: catalytic activity (GO:0003824)	Flavonoid biosynthesis (ko00941)	tetraketide alpha-pyrone reductase 1 isoform X1 [Phoenix dactylifera]	Putative anthocyanidin reductase; Short=GbANR [Ginkgo biloba]
TRINITY_DN45926_c0_g1	—	Flavonoid biosynthesis (ko00941)	malonyl-coenzyme A:anthocyanin 3-O-glucoside-6''-O-malonyltransferase-like [Phoenix dactylifera]	Coumaroyl-CoA:anthocyanidin 3-O-glucoside-6''-O-coumaroyltransferase 2 [Arabidopsis thaliana]
TRINITY_DN34707_c0_g1	Molecular_function: Integral component of membrane (GO:0016491); Cellular_component: membrane part (GO:0044425); Cellular_component: NADH dehydrogenase complex (GO:0030964)	—	hypothetical protein GLYMA_17G185800 [Glycine max]	NADH dehydrogenase subunit 5 [Marchantia polymorpha]
TRINITY_DN43760_c0_g1	—	—	NADH dehydrogenase [ubiquinone] 1 alpha subcomplex subunit 2 [Phoenix dactylifera]	Poly ADP-ribose metabolism enzyme 4 [Caenorhabditis elegans]
TRINITY_DN48443_c2_g2	—	Starch and sucrose metabolism (ko00500)	—	granule-bound starch synthase 2, chloroplastic/amyloplastic (LOC110108623), mRNA
TRINITY_DN42858_c0_g1	Molecular_function: glucosyltransferase activity (GO:0046527); Molecular_function: UDP-glucosyltransferase activity (GO:0035251);	Starch and sucrose metabolism (ko00500)	probable sucrose-phosphate synthase 4 [Phoenix dactylifera]	UDP-glucose-fructose-phosphate glucosyltransferase [Vicia faba]
TRINITY_DN41995_c0_g1	Biological_process: carbohydrate metabolic process (GO:0005975); Molecular_function: carbohydrate kinase activity (GO:0019200); Biological_process: carbohydrate phosphorylation (GO:0046835)	Starch and sucrose metabolism (ko00500)	fructokinase-1 [Elaeis guineensis]	—
TRINITY_DN49974_c2_g1	—	Starch and sucrose metabolism (ko00500)	UDP-glycosyltransferase 73E1-like [Phoenix dactylifera]	UDP-glycosyltransferase 73C5
TRINITY_DN49989_c0_g3	Biological_process: carbohydrate biosynthetic process (GO:0016051); Biological_process: carbohydrate metabolic process (GO:0005975)	Carbon metabolism (ko01200)	alpha,alpha-trehalose-phosphate synthase [UDP-forming] 6-like [Elaeis guineensis]	Probable alpha,alpha-trehalose-phosphate synthase [UDP-forming]
TRINITY_DN41524_c1_g1	Biological_process: carbohydrate transport (GO:0008643);	Starch and sucrose metabolism (ko00500)	bidirectional sugar transporter SWEET14 [Amborella trichopoda]	Bidirectional sugar transporter SWEET14
TRINITY_DN42419_c0_g1	—	Starch and sucrose metabolism (ko00500)	bZIP transcription factor 11-like [Musa acuminata subsp. malaccensis]	Histone-specific transcription factor HBP1 [Triticum aestivum]
TRINITY_DN43613_c0_g1	—	Starch and sucrose metabolism (ko00500)	—	ATP-dependent 6-phosphofructokinase 6 (LOC110103119), transcript variant X1, mRNA
TRINITY_DN42530_c1_g2	Biological_process: response to temperature stimulus (GO:0009266); Biological_process: response to abiotic stimulus (GO:0009628); Biological_process: response to cold (GO:0009409); Molecular_function: UDP-galactosyltransferase activity (GO:0035250)	Carbon metabolism (ko01200)	Galactinol synthase 1	Galactinol synthase 5; Short=AtGolS5; Short=GolS-5 [Arabidopsis thaliana]
TRINITY_DN32214_c1_g1	Biological_process: UDP-glucose transmembrane transport (GO:0005459); Biological_process: UDP-glucose transmembrane transport (GO:0015786)	Carbon metabolism (ko01200)	UDP-glycosyltransferase 73E1-like [Phoenix dactylifera]	UDP-glycosyltransferase 73C5 [Arabidopsis thaliana]
TRINITY_DN49974_c2_g1	—	Carbon metabolism (ko01200)	UDP-glycosyltransferase 73E1-like [Phoenix dactylifera]	UDP-glycosyltransferase 73C5
TRINITY_DN34672_c0_g1	Biological_process: secondary metabolic process (GO:0019748); Biological_process: aromatic compound biosynthetic process (GO:0019438); Biological_process: biosynthetic process (GO:0009058)	Phenylpropanoid biosynthesis (ko00940)	caffeoyl-CoA O-methyltransferase (LOC110113335), mRNA	Trans-caffeoyl-CoA 3-O-methyltransferase 2; Short=CCoAOMT-2 [Nicotiana tabacum]
TRINITY_DN44989_c3_g1	Molecular_function: caffeate O-methyltransferase activity (GO:0047763);	Phenylpropanoid biosynthesis (ko00940)	caffeic acid O-methyltransferase, partial [Ananas comosus]	Caffeic acid 3-O-methyltransferase
TRINITY_DN49425_c1_g3	Biological_process: metabolic process: (GO:0008152)	Phenylpropanoid biosynthesis (ko00940)	tricetin 3',4',5'-O-trimethyltransferase-like [Musa acuminata subsp. malaccensis]	Caffeic acid 3-O-methyltransferase 1
TRINITY_DN28917_c0_g1	Biological_process: primary metabolic process (GO:0044238)	Glycolysis / Gluconeogenesis (ko00010)	phosphoenolpyruvate carboxylase, partial [Glycine max]	Phosphoenolpyruvate carboxylase
TRINITY_DN48673_c1_g2	Biological_process: carbon fixation (GO:0015977)	Glycolysis / Gluconeogenesis (ko00010)	Phosphoenolpyruvate carboxylase 1 [Triticum urartu]	Phosphoenolpyruvate carboxylase 3
TRINITY_DN19803_c0_g1	Cellular_component: membrane part (GO:0044425); Biological_process: cellular protein localization (GO:0034613)	—	hypothetical protein VP1G_10376 [Valsa mali var. pyri]	UPF0591 membrane protein C15E1.02c [Schizosaccharomyces pombe 972h-]
TRINITY_DN30739_c0_g1	cellular_component; membrane (GO:0016020); Cellular_component: membrane part (GO:0044425); cellular_component: membrane part (GO:0044425)	—	hypothetical protein TRIUR3_34180 [Triticum urartu]	Transmembrane BAX inhibitor motif-containing protein 4 [Caenorhabditis elegans]
TRINITY_DN39920_c2_g1	Cellular_component: membrane part (GO:0044425)	—	Aquaporin NIP2-2 [Ananas comosus]	Pollen-specific membrane integral protein [Nicotiana alata]
TRINITY_DN30448_c1_g1	Biological_process: glycosylation (GO:0070085); Biological_process: cell wall organization or biogenesis (GO:0071554)	Carbon metabolism (ko01200)	cellulose synthase-like A8 [Dendrobium officinale]	Probable glucomannan 4-beta-mannosyltransferase 11
TRINITY_DN34502_c0_g1	—	Carbon metabolism (ko01200)	—	putative glycine-rich cell wall structural protein 1 (LOC110101561), mRNA
TRINITY_DN34506_c0_g1	—	Carbon metabolism (ko01200)	glycerol-3-phosphate acyltransferase 1-like [Musa acuminata subsp. malaccensis]	Probable glycerol-3-phosphate acyltransferase 8 [Arabidopsis thaliana]
TRINITY_DN47858_c0_g1	—	Carbon metabolism (ko01200)	uncharacterized protein At4g06744 [Elaeis guineensis]	Leucine-rich repeat extensin-like protein 1
TRINITY_DN48888_c1_g6	Molecular_function: cellulose synthase activity (GO:0016759); Molecular_function: cellulose synthase (UDP-forming) activity (GO:0016760)	Carbon metabolism (ko01200)	cellulose synthase-like protein E6 isoform X2 [Phoenix dactylifera]	Cellulose synthase-like protein B6; Short=AtCslB6 [Arabidopsis thaliana]
TRINITY_DN41301_c3_g3	cellular_component: cell-cell junction (GO:0005911); cellular_component: cell junction (GO:0030054)	Endocytosis (ko04144)	CSC1-like protein ERD4 [Phoenix dactylifera]	Protein EARLY-RESPONSIVE TO DEHYDRATION STRESS 4 [Arabidopsis thaliana]
TRINITY_DN41301_c3_g2	—	Endocytosis (ko04144)	CSC1-like protein ERD4, partial [Ananas comosus]	—
TRINITY_DN34952_c0_g1	Biological_process: Endocytosis (GO:0006897); Molecular_function: ribonucleotide binding (GO:0032553)	Endocytosis (ko04144)	heat shock 70 kDa protein 18-like [Citrus sinensis]	Heat shock 70 kDa protein [Glycine max]
TRINITY_DN41066_c0_g2	Cellular_component: vacuolar membrane (GO:0005774);	Endocytosis (ko04144)	vacuolar protein sorting-associated protein 52 A (LOC110113861), transcript variant X1, mRNA	dolichyl-diphosphooligosaccharide--protein glycosyltransferase subunit 2-like isoform X1 [Phoenix dactylifera]
TRINITY_DN48715_c0_g1	Molecular_function: adenyl ribonucleotide binding (GO:0032559); Molecular_function: ATP binding (GO:0005524)	—	ATPase family AAA domain-containing protein 1-A isoform X3 [Phoenix dactylifera]	ATP-dependent zinc metalloprotease FtsH [Mycoplasma pulmonis UAB CTIP]
TRINITY_DN31615_c0_g2	—	—	early light-induced protein 1, chloroplastic-like (LOC110093696), mRNA	—
TRINITY_DN34920_c3_g1	—	—	dynein light chain 1, cytoplasmic [Morus notabilis]	Dynein light chain [Schistosoma mansoni]
TRINITY_DN35488_c0_g1	—	—	IRK-interacting protein [Elaeis guineensis]	Protein GRAVITROPIC IN THE LIGHT 1 [Arabidopsis thaliana]
TRINITY_DN39604_c0_g1	—	—	chloroplast PSII associated light-harvesting complex II protein, partial [Solanum chmielewskii]	Photosystem II 22 kDa protein, chloroplastic
TRINITY_DN41186_c3_g1	Cellular_component: cell part (GO:0044464); Biological_process: cellular process (GO:0009987); Biological_process: positive regulation of histone acetylation (GO:0035066)	—	protein LIGHT-DEPENDENT SHORT HYPOCOTYLS 6 [Glycine max]	Protein G1-like3 [Oryza sativa Indica Group]
TRINITY_DN51012_c6_g2	—	—	disease resistance protein RGA2-like [Musa acuminata subsp. malaccensis]	Putative disease resistance protein RGA3
