# Supplementary material for: Physiological and transcriptomic comparisons shed light on the cold stress response mechanisms of Dendrobium spp
Source: BMC Plant Biol. 2024 Apr 1;24:230. doi: 10.1186/s12870-024-04903-1 (PMC10985946; doi:10.1186/s12870-024-04903-1)
Supplement: Supplementary file 6 — Supplementary Material 6 [file 12870_2024_4903_MOESM6_ESM.xlsx]

## Sheet: Sheet1
Table S5. Primers for qRT-PCR
Gene ID	Gene Symbol	Forward primer	Reverse Primer
TRINITY_DN40337_c0_g1	CAD7	CTTTCGTCAGCAACCCAAGC	CTGCTTCACATCACCGGTCT
TRINITY_DN32501_c0_g1	pp34	AGGCATGGCCCATTTAGTAACA	GATGGATCAGGCCACTAGGC
TRINITY_DN45082_c0_g3	PP2C	CATCGAGGACCATAGCCAGG	TCTCTCGAGCAAGCCGAATG
TRINITY_DN47995_c10_g1	JAR1	GCCTGTAAGGGCAGAAAGGA	GGAAACCTCCAAACCAGCTTTC
TRINITY_DN50596_c0_g1	CBF1	CAATGCCCACCTCTAGCACA	GGGCAAAGCTCCTCCTTGAT
TRINITY_DN48443_c2_g2	SS2	GTGACACTAGCGTTTTGCCG	TCTCCAACTCCTGAGCGGTA
TRINITY_DN40200_c0_g2	SKIP17	GAAGGCCTAGGCAGGGAAAG	ACTCCTCAAATGTGCCCCTG
TRINITY_DN41066_c0_g2	VPS52A	CCAGATCTACATCTCCAACGCT	TTTTGGATGCCACTGGAGAG
TRINITY_DN51012_c6_g2	RGA3	CGGTGACACTAGCGTTTTGC	CTTCTCCAACTCCTGAGCGG
	β-Actin	GTCAGGGACATCAAGGAGAAG	TGGGCACCTAAATCTCTCAGC
