# Supplementary material for: Physiological and transcriptomic comparisons shed light on the cold stress response mechanisms of Dendrobium spp
Source: BMC Plant Biol. 2024 Apr 1;24:230. doi: 10.1186/s12870-024-04903-1 (PMC10985946; doi:10.1186/s12870-024-04903-1)
Supplement: Supplementary file 7 — Supplementary Material 7 [file 12870_2024_4903_MOESM7_ESM.xlsx]

## Sheet: Sheet1
Effect of 10℃ cold treatment on the MDA content of Dendrobium spp.
Significance of the data was analyzed based on one–way ANOVA followed by Tukey’s multiple comparison (P < 0.05). Samples for each time point contained three biological replicates.
Abs
HX-1	HX-2	HX-3	SH-1	SH-2	SH-3	0 d		HX-1	HX-2	HX-3	SH-1	SH-2	SH-3	0 d		HX-1	HX-2	HX-3	SH-1	SH-2	SH-3	0 d		HX-1	HX-2	HX-3	SH-1	SH-2	SH-3	0 d
0.168	0.179	0.206	0.221	0.254	0.236	450 nm		0.13167	0.10616	0.07814	0.13424	0.18026	0.18389			131.67	106.16	78.14	134.24	180.26	183.89			3.29175	2.654	1.9535	3.356	4.5065	4.59725
0.107	0.115	0.116	0.145	0.19	0.165	532 nm
0.072	0.083	0.086	0.105	0.14	0.116	600 nm
HX-1	HX-2	HX-3	SH-1	SH-2	SH-3	1 d		HX-1	HX-2	HX-3	SH-1	SH-2	SH-3	1 d		HX-1	HX-2	HX-3	SH-1	SH-2	SH-3	1 d		HX-1	HX-2	HX-3	SH-1	SH-2	SH-3	1 d
0.155	0.196	0.201	0.214	0.253	0.264	450 nm		0.1325	0.14179	0.10029	0.16396	0.23887	0.11016			132.5	141.79	100.29	163.96	238.87	110.16			3.3125	3.54475	2.50725	4.099	5.97175	2.754
0.115	0.124	0.109	0.125	0.144	0.116	532 nm
0.081	0.085	0.076	0.081	0.085	0.076	600 nm
HX-1	HX-2	HX-3	SH-1	SH-2	SH-3	2 d		HX-1	HX-2	HX-3	SH-1	SH-2	SH-3	2 d		HX-1	HX-2	HX-3	SH-1	SH-2	SH-3	2 d		HX-1	HX-2	HX-3	SH-1	SH-2	SH-3	2 d
0.172	0.153	0.198	0.229	0.242	0.265	450 nm		0.09718	0.14652	0.16002	0.27166	0.22568	0.21925			97.18	146.52	160.02	271.66	225.68	219.25			2.4295	3.663	4.0005	6.7915	5.642	5.48125
0.109	0.122	0.133	0.174	0.173	0.166	532 nm
0.079	0.086	0.091	0.112	0.117	0.109	600 nm
HX-1	HX-2	HX-3	SH-1	SH-2	SH-3	4 d		HX-1	HX-2	HX-3	SH-1	SH-2	SH-3	4 d		HX-1	HX-2	HX-3	SH-1	SH-2	SH-3	4 d		HX-1	HX-2	HX-3	SH-1	SH-2	SH-3	4 d
0.179	0.203	0.188	0.253	0.266	0.249	450 nm		0.28676	0.23462	0.23657	0.36787	0.23804	0.29271			286.76	234.62	236.57	367.87	238.04	292.71			7.169	5.8655	5.91425	9.19675	5.951	7.31775
0.144	0.147	0.138	0.193	0.175	0.179	532 nm
0.084	0.093	0.085	0.114	0.115	0.112	600 nm
HX-1	HX-2	HX-3	SH-1	SH-2	SH-3	8 d		HX-1	HX-2	HX-3	SH-1	SH-2	SH-3	8 d		HX-1	HX-2	HX-3	SH-1	SH-2	SH-3	8 d		HX-1	HX-2	HX-3	SH-1	SH-2	SH-3	8 d
0.182	0.169	0.175	0.194	0.231	0.216	450 nm		0.29798	0.33106	0.3277	0.22676	0.29634	0.36924			297.98	331.06	327.7	226.76	296.34	369.24			7.4495	8.2765	8.1925	5.669	7.4085	9.231
0.103	0.112	0.109	0.101	0.129	0.134	532 nm
0.041	0.046	0.043	0.049	0.063	0.058	600 nm
HX-1	HX-2	HX-3	SH-1	SH-2	SH-3	16 d		HX-1	HX-2	HX-3	SH-1	SH-2	SH-3	16 d		HX-1	HX-2	HX-3	SH-1	SH-2	SH-3	16 d		HX-1	HX-2	HX-3	SH-1	SH-2	SH-3	16 d
0.196	0.184	0.201	0.231	0.225	0.214	450 nm		0.32884	0.32266	0.22929	0.28989	0.30615	0.33166			328.84	322.66	229.29	289.89	306.15	331.66			8.221	8.0665	5.73225	7.24725	7.65375	8.2915
0.121	0.125	0.109	0.137	0.142	0.153	532 nm
0.053	0.059	0.056	0.072	0.075	0.083	600 nm
Effect of 10℃ cold treatment on the soluble sugar content of Dendrobium spp.
Significance of the data was analyzed based on one–way ANOVA followed by Tukey’s multiple comparison (P < 0.05). Samples for each time point contained three biological replicates.
Abs
HX-1	HX-2	HX-3	SH-1	SH-2	SH-3	0 d		HX-1	HX-2	HX-3	SH-1	SH-2	SH-3	0 d
0.168	0.179	0.206	0.221	0.254	0.236	450 nm		1.96728	2.09609	2.41226	2.58791	2.97434	2.76356
0.107	0.115	0.116	0.145	0.19	0.165	532 nm
0.072	0.083	0.086	0.105	0.14	0.116	600 nm
HX-1	HX-2	HX-3	SH-1	SH-2	SH-3	1 d		HX-1	HX-2	HX-3	SH-1	SH-2	SH-3	1 d
0.155	0.196	0.201	0.214	0.253	0.264	450 nm		1.81505	2.29516	2.35371	2.50594	2.96263	3.09144
0.115	0.124	0.109	0.125	0.144	0.116	532 nm
0.081	0.085	0.076	0.081	0.085	0.076	600 nm
HX-1	HX-2	HX-3	SH-1	SH-2	SH-3	2 d		HX-1	HX-2	HX-3	SH-1	SH-2	SH-3	2 d
0.172	0.153	0.198	0.229	0.242	0.265	450 nm		2.01412	1.79163	2.31858	2.68159	2.83382	3.10315
0.109	0.122	0.133	0.174	0.173	0.166	532 nm
0.079	0.086	0.091	0.112	0.117	0.109	600 nm
HX-1	HX-2	HX-3	SH-1	SH-2	SH-3	4 d		HX-1	HX-2	HX-3	SH-1	SH-2	SH-3	4 d
0.179	0.203	0.188	0.253	0.266	0.249	450 nm		2.09609	2.37713	2.20148	2.96263	3.11486	2.91579
0.144	0.147	0.138	0.193	0.175	0.179	532 nm
0.084	0.093	0.085	0.114	0.115	0.112	600 nm
HX-1	HX-2	HX-3	SH-1	SH-2	SH-3	8 d		HX-1	HX-2	HX-3	SH-1	SH-2	SH-3	8 d
0.182	0.169	0.175	0.194	0.231	0.216	450 nm		2.13122	1.97899	2.04925	2.27174	2.70501	2.52936
0.103	0.112	0.109	0.101	0.129	0.134	532 nm
0.041	0.046	0.043	0.049	0.063	0.058	600 nm
HX-1	HX-2	HX-3	SH-1	SH-2	SH-3	16 d		HX-1	HX-2	HX-3	SH-1	SH-2	SH-3	16 d
0.196	0.184	0.201	0.231	0.225	0.214	450 nm		2.29516	2.15464	2.35371	2.70501	2.63475	2.50594
Effect of 10℃ cold treatment on the POD activity of Dendrobium spp.
Significance of the data was analyzed based on one–way ANOVA followed by Tukey’s multiple comparison (P < 0.05). Samples for each time point contained three biological replicates.
Standard curve
	1	2	3	4	5	6
Standard mother liqid	0	1.25	2.5	5	7.5	10
Water	10	8.75	7.5	5	2.5	0
Standard content	0	8.4	16.9	33.8	50.6	67.5
Abs	0	0.053	0.104	0.169	0.248	0.326
Standard curve	y = 0.0047x + 0.0112
Abs
HX-1	HX-2	HX-3	Control-HX-1	Control-HX-2	Control-HX-3	SH-1	SH-2	SH-3	Control-SH-1	Control-SH-2	Control-SH-3	0 d	470 nm
0.213	0.259	0.244	0.12	0.095	0.11	0.205	0.213	0.196	0.11	0.096	0.11
HX-1	HX-2	HX-3	Control-HX-1	Control-HX-2	Control-HX-3	SH-1	SH-2	SH-3	Control-SH-1	Control-SH-2	Control-SH-3	1 d	470 nm
0.232	0.267	0.219	0.12	0.095	0.11	0.211	0.241	0.205	0.11	0.093	0.108
HX-1	HX-2	HX-3	Control-HX-1	Control-HX-2	Control-HX-3	SH-1	SH-2	SH-3	Control-SH-1	Control-SH-2	Control-SH-3	2 d	470 nm
0.255	0.271	0.259	0.11	0.091	0.11	0.217	0.225	0.232	0.105	0.098	0.105
HX-1	HX-2	HX-3	Control-HX-1	Control-HX-2	Control-HX-3	SH-1	SH-2	SH-3	Control-SH-1	Control-SH-2	Control-SH-3	4 d	470 nm
0.263	0.291	0.245	0.11	0.089	0.1	0.215	0.216	0.246	0.11	0.097	0.106
HX-1	HX-2	HX-3	Control-HX-1	Control-HX-2	Control-HX-3	SH-1	SH-2	SH-3	Control-SH-1	Control-SH-2	Control-SH-3	8 d	470 nm
0.302	0.296	0.297	0.11	0.098	0.106	0.259	0.241	0.232	0.12	0.098	0.12
HX-1	HX-2	HX-3	Control-HX-1	Control-HX-2	Control-HX-3	SH-1	SH-2	SH-3	Control-SH-1	Control-SH-2	Control-SH-3	16 d	470 nm
0.331	0.296	0.289	0.122	0.099	0.107	0.274	0.259	0.284	0.11	0.11	0.12
X			X0			X			X0
HX-1	HX-2	HX-3	Control-HX-1	Control-HX-2	Control-HX-3	SH-1	SH-2	SH-3	Control-SH-1	Control-SH-2	Control-SH-3	0 d	470 nm
42.9362	52.7234	49.5319	23.1489	17.8298	21.0213	41.234	42.9362	39.3191	21.0213	18.0426	21.0213
HX-1	HX-2	HX-3	Control-HX-1	Control-HX-2	Control-HX-3	SH-1	SH-2	SH-3	Control-SH-1	Control-SH-2	Control-SH-3	1 d	470 nm
46.9787	54.4255	44.2128	23.1489	17.8298	21.0213	42.5106	48.8936	41.234	21.0213	17.4043	20.5957
HX-1	HX-2	HX-3	Control-HX-1	Control-HX-2	Control-HX-3	SH-1	SH-2	SH-3	Control-SH-1	Control-SH-2	Control-SH-3	2 d	470 nm
51.8723	55.2766	52.7234	21.0213	16.9787	21.0213	43.7872	45.4894	46.9787	19.9574	18.4681	19.9574
HX-1	HX-2	HX-3	Control-HX-1	Control-HX-2	Control-HX-3	SH-1	SH-2	SH-3	Control-SH-1	Control-SH-2	Control-SH-3	4 d	470 nm
53.5745	59.5319	49.7447	21.0213	16.5532	18.8936	43.3617	43.5745	49.9574	21.0213	18.2553	20.1702
HX-1	HX-2	HX-3	Control-HX-1	Control-HX-2	Control-HX-3	SH-1	SH-2	SH-3	Control-SH-1	Control-SH-2	Control-SH-3	8 d	470 nm
61.8723	60.5957	60.8085	21.0213	18.4681	20.1702	52.7234	48.8936	46.9787	23.1489	18.4681	23.1489
HX-1	HX-2	HX-3	Control-HX-1	Control-HX-2	Control-HX-3	SH-1	SH-2	SH-3	Control-SH-1	Control-SH-2	Control-SH-3	16 d	470 nm
68.0426	60.5957	59.1064	23.5745	18.6809	20.383	55.9149	52.7234	58.0426	21.0213	21.0213	23.1489
POD activity
HX-1	HX-2	HX-3				SH-1	SH-2	SH-3	0 d
39.9702	70.4851	57.5915				40.8298	50.2851	36.9617
HX-1	HX-2	HX-3				SH-1	SH-2	SH-3	1 d
48.1362	73.9234	46.8468				43.4085	63.6085	41.6894
HX-1	HX-2	HX-3				SH-1	SH-2	SH-3	2 d
62.3191	77.3617	64.0383				48.1362	54.583	54.583
HX-1	HX-2	HX-3				SH-1	SH-2	SH-3	4 d
65.7574	86.817	62.3191				45.1277	51.1447	60.1702
HX-1	HX-2	HX-3				SH-1	SH-2	SH-3	8 d
82.5191	85.0979	82.0894				59.7404	61.4596	48.1362
HX-1	HX-2	HX-3				SH-1	SH-2	SH-3	16 d
89.8255	84.6681	78.2213				70.4851	64.0383	70.4851
Effect of 10℃ cold treatment on the free proline of Dendrobium spp.
Significance of the data was analyzed based on one–way ANOVA followed by Tukey’s multiple comparison (P < 0.05). Samples for each time point contained three biological replicates.
Standard curve
No	1	2	3	4	5	6
Free proline concentration (μg/2 mL)	2	4	6	8	10	12
Abs	0.043	0.084	0.124	0.165	0.229	0.276
Abs
HX-1	HX-2	HX-3	SH-1	SH-2	SH-3	0 d
0.213	0.205	0.216	0.241	0.229	0.237
HX-1	HX-2	HX-3	SH-1	SH-2	SH-3	1 d
0.225	0.211	0.201	0.221	0.241	0.215
HX-1	HX-2	HX-3	SH-1	SH-2	SH-3	2 d
0.231	0.201	0.199	0.264	0.271	0.255
HX-1	HX-2	HX-3	SH-1	SH-2	SH-3	4 d
0.241	0.221	0.186	0.284	0.298	0.282
HX-1	HX-2	HX-3	SH-1	SH-2	SH-3	8 d
0.269	0.293	0.244	0.231	0.242	0.254
HX-1	HX-2	HX-3	SH-1	SH-2	SH-3	16 d
0.275	0.229	0.261	0.249	0.273	0.251
Free proline content was evaluate based on stadard curve
HX-1	HX-2	HX-3	SH-1	SH-2	SH-3	0 d
9.55556	9.21368	9.68376	10.7521	10.2393	10.5812
HX-1	HX-2	HX-3	SH-1	SH-2	SH-3	1 d
10.0684	9.47009	9.04274	9.89744	10.7521	9.64103
HX-1	HX-2	HX-3	SH-1	SH-2	SH-3	2 d
10.3248	9.04274	8.95726	11.735	12.0342	11.3504
HX-1	HX-2	HX-3	SH-1	SH-2	SH-3	4 d
10.7521	9.89744	8.40171	12.5897	13.188	12.5043
HX-1	HX-2	HX-3	SH-1	SH-2	SH-3	8 d
11.9487	12.9744	10.8803	10.3248	10.7949	11.3077
HX-1	HX-2	HX-3	SH-1	SH-2	SH-3	16 d
12.2051	10.2393	11.6068	11.094	12.1197	11.1795
Free proline content	(μg·g-1)
HX-1	HX-2	HX-3		SH-1	SH-2	SH-3	0 d
53.0864	51.1871	53.7987		59.7341	56.8851	58.7844
HX-1	HX-2	HX-3		SH-1	SH-2	SH-3	1 d
55.9354	52.6116	50.2374		54.9858	59.7341	53.5613
HX-1	HX-2	HX-3		SH-1	SH-2	SH-3	2 d
57.3599	50.2374	49.7626		65.1947	66.8566	63.0579
HX-1	HX-2	HX-3		SH-1	SH-2	SH-3	4 d
59.7341	54.9858	46.6762		69.943	73.2669	69.4682
HX-1	HX-2	HX-3		SH-1	SH-2	SH-3	8 d
66.3818	72.0798	60.4463		57.3599	59.9715	62.8205
HX-1	HX-2	HX-3		SH-1	SH-2	SH-3	16 d
67.8063	56.8851	64.4824		61.6334	67.3314	62.1083
Effect of 10℃ cold treatment on the soluble protein of Dendrobium spp.
Significance of the data was analyzed based on one–way ANOVA followed by Tukey’s multiple comparison (P < 0.05). Samples for each time point contained three biological replicates.
Standard curve
No	1	2	3	4	5	6
Abs	0	0.051	0.174	0.283	0.405	0.496
Soluble protein content (mg)	0	0.04	0.08	0.12	0.16	0.2
Abs
HX-1	HX-2	HX-3	SH-1	SH-2	SH-3	0 d
0.321	0.331	0.302	0.256	0.231	0.244
HX-1	HX-2	HX-3	SH-1	SH-2	SH-3	1 d
0.352	0.304	0.322	0.274	0.255	0.241
HX-1	HX-2	HX-3	SH-1	SH-2	SH-3	2 d
0.314	0.361	0.322	0.251	0.247	0.239
HX-1	HX-2	HX-3	SH-1	SH-2	SH-3	4 d
0.324	0.342	0.334	0.238	0.243	0.252
HX-1	HX-2	HX-3	SH-1	SH-2	SH-3	8 d
0.301	0.296	0.311	0.259	0.264	0.271
HX-1	HX-2	HX-3	SH-1	SH-2	SH-3	16 d
0.314	0.316	0.298	0.282	0.272	0.27
Soluble protein content based on standard curve (μg)
HX-1	HX-2	HX-3	SH-1	SH-2	SH-3	0 d
349.15	359.15	330.15	284.15	259.15	272.15
HX-1	HX-2	HX-3	SH-1	SH-2	SH-3	1 d
380.15	332.15	350.15	302.15	283.15	269.15
HX-1	HX-2	HX-3	SH-1	SH-2	SH-3	2 d
342.15	389.15	350.15	279.15	275.15	267.15
HX-1	HX-2	HX-3	SH-1	SH-2	SH-3	4 d
352.15	370.15	362.15	266.15	271.15	280.15
HX-1	HX-2	HX-3	SH-1	SH-2	SH-3	8 d
329.15	324.15	339.15	287.15	292.15	299.15
HX-1	HX-2	HX-3	SH-1	SH-2	SH-3	16 d
342.15	344.15	326.15	310.15	300.15	298.15
Soluble protein content (μg/g)
HX-1	HX-2	HX-3	SH-1	SH-2	SH-3
498.786	513.072	471.644	405.929	370.215	388.786	0 d
HX-1	HX-2	HX-3	SH-1	SH-2	SH-3
543.072	474.501	500.215	431.644	404.501	384.501	1 d
HX-1	HX-2	HX-3	SH-1	SH-2	SH-3
488.786	555.929	500.215	398.786	393.072	381.644	2 d
HX-1	HX-2	HX-3	SH-1	SH-2	SH-3
503.072	528.786	517.358	380.215	387.358	400.215	4 d
HX-1	HX-2	HX-3	SH-1	SH-2	SH-3
470.215	463.072	484.501	410.215	417.358	427.358	8 d
HX-1	HX-2	HX-3	SH-1	SH-2	SH-3
488.786	491.644	465.929	443.072	428.786	425.929	16 d
